# Supplementary material for: New Imidazolium Alkaloids with Broad Spectrum of Action from the Marine Bacterium Shewanella aquimarina
Source: Pharmaceutics. 2023 Aug 14;15(8):2139. doi: 10.3390/pharmaceutics15082139 (PMC10458398; doi:10.3390/pharmaceutics15082139)
Supplement: Supplementary file 1 [file pharmaceutics-15-02139-s001.zip]

Archive with 1 entries (1 files):
- pharmaceutics-2530693-supplementary.pdf
